# Supplementary material for: The Repertoire of RNA Modifications Orchestrates a Plethora of Cellular Responses
Source: Int J Mol Sci. 2023 Jan 25;24(3):2387. doi: 10.3390/ijms24032387 (PMC9916637; doi:10.3390/ijms24032387)
Supplement: Supplementary file 1 [file ijms-24-02387-s001.zip]

Archive with 1 entries (1 files):
- ijms-2167798-supplementary.pdf
